# Supplementary material for: Apt (Adenine Phosphoribosyltransferase) Mutation in Laboratory-Selected Vancomycin-Intermediate Staphylococcus aureus
Source: Antibiotics (Basel). 2021 May 14;10(5):583. doi: 10.3390/antibiotics10050583 (PMC8170892; doi:10.3390/antibiotics10050583)
Supplement: Supplementary file 1 [file antibiotics-10-00583-s001.zip]

Archive with 1 entries (1 files):
- antibiotics-1141797-supplementary.xls
