# Supplementary material for: Apt (Adenine Phosphoribosyltransferase) Mutation in Laboratory-Selected Vancomycin-Intermediate Staphylococcus aureus
Source: Antibiotics (Basel). 2021 May 14;10(5):583. doi: 10.3390/antibiotics10050583 (PMC8170892; doi:10.3390/antibiotics10050583)
Supplement: Supplementary file 1 [file antibiotics-10-00583-s001.zip › antibiotics-1141797-supplementary.xls]

## Sheet: Total Down data table
53 unique loci total, all checked in PubMed for ID and/or function
Yellow cells: MM66-4 or both Down-regulated; Blue rows: MM66-3 Dn only
Sort order: Functional Category > Locus ID > MM66-4 Fold-Change
VISA	Expression	Functional Category	Locus ID	Strain / Genome	Gene Symbol	Gene-Protein Name	MM66-3	MM66-4	Sub Category
MM66-4	Down	Amino acid biosynthesis	SACOL0503	COL	NA	trans-sulfuration enzyme family protein		-2.25	Aspartate family
MM66-3	Down	Amino acid biosynthesis	SAS0417	MSSA476	NA	cystathionine beta-synthase	-2.08	-2.04	Serine family
MM66-4	Down	Amino acid biosynthesis	SAS0418	MSSA476	NA	cystathionine gamma-synthase		-2.49	Serine family
MM66-4	Down	Amino acid biosynthesis	SAV2061	Mu50	ilvA	threonine dehydratase		-2.19	Pyruvate family
MM66-4	Down	Cell envelope	SACOL1062	COL	atl	bifunctional autolysin		-2.04	Biosynthesis and degradation of surface polysaccharides and lipopolysaccharides
MM66-3	Down	Cell envelope	SACOL1169	COL	NA	fibrinogen-binding protein precursor-related protein	-2.49	-3.36	Virulence
MM66-4	Down	Cell envelope	SACOL1187	COL	NA	Staphylococcus haemolytic protein		-2.01	Virulence; antibacterial
MM66-3	Down	Cell envelope	SACOL2418	COL	NA	IgG-binding protein SBI	-2.28	-3.31	Virulence; complement inhibition
MM66-4	Down	Cell envelope	SACOL2557	COL	NA	hypothetical cysteine, histidine-dependent amidohydrolase/peptidase		-2.6	CHAP domain protein; putative peptidoglycan amylase
MM66-4	Down	Cell envelope	SAR2388	MRSA252	NA	hypothetical cysteine, histidine-dependent amidohydrolase/peptidase		-2.23	CHAP domain protein; putative peptidoglycan amylase
MM66-4	Down	Cell envelope	SAS0563	MSSA476	NA	putative membrane protein		-2.08	Other
MM66-4	Down	Cell envelope	SAS0630	MSSA476	NA	putative cell wall-associated peptidase		-2.87	Cell wall/membrane/envelope biogenesis
MM66-4	Down	Cell envelope	SAS2189	MSSA476	NA	putative cysteine, histidine-dependent amidohydrolase/peptidase		-2.15	CHAP domain protein; putative peptidoglycan amylase
MM66-4	Down	Cell envelope	SAS2243	MSSA476	NA	putative drug resistance translocation pore		-2.08	Toxin production and resistance
MM66-3	Down	Cell envelope	SAV0230	Mu50	coa	staphylocoagulase precursor	-2.96	-3.25	Virulence
MM66-3	Down	Cell envelope	SAV1155	Mu50	NA	similar to fibrinogen-binding protein	-3.91	-3.85	Virulence
MM66-3	Down	Cell envelope	SAV1158	Mu50	NA	fibrinogen-binding protein precursor	-2.37	-3.47	Virulence
MM66-3	Down	Cell envelope	SAV1163	Mu50	NA	alpha-hemolysin precursor	-2.38	-5.04	exo-toxin; Virulence
MM66-4	Down	Cell envelope	SAV1799	Mu50	NA	putative extracellular calcium-binding protein		-2.14	Role category not yet assigned
MM66-4	Down	Cell envelope	SAV1801	Mu50	NA	hypothetical protein		-2.32	Other
MM66-4	Down	Cell envelope	SAV2299	Mu50	ssaA	secretory antigen precursor SsaA homolog		-2.22	Protein and peptide secretion and trafficking
MM66-4	Down	Cell envelope	SAV2566	Mu50	NA	similar to secretory antigen precursor SsaA		-3.11	Protein and peptide secretion and trafficking
MM66-3	Down	Cellular processes	SACOL0861	COL	NA	cold shock protein, CspA family	-2.3		RNA-binding domain protein involved in cold stress response
MM66-4	Down	Cellular processes	SACOL2291	COL	NA	staphyloxanthin biosynthesis protein		-2.17	Pathogenesis
MM66-4	Down	Cellular processes	SACOL2422	COL	hlgB	gamma hemolysin, component B		-2.22	Toxin production and resistance
MM66-4	Down	Cell envelope	SAV0433	Mu50	set15	exotoxin 15		-2.13	Toxin production and resistance
MM66-4	Down	Cellular processes	SAV2420	Mu50	hlgC	gamma-hemolysin component C		-2.54	Toxin production and resistance
MM66-4	Down	Cellular processes	SAV2612	Mu50	betA	choline dehydrogenase		-7.4	Adaptations to atypical conditions
MM66-4	Down	Cellular processes	SAV2613	Mu50	gbsA	glycine betaine aldehyde dehydrogenase		-9.19	Adaptations to atypical conditions
MM66-4	Down	Cell envelope	SA0423	N315	NA	N-acetylmuramoyl-L-alanine amidase sle1 precursor		-3.16	Cell wall/membrane/envelope biogenesis
MM66-4	Down	Hypothetical/Unknown Function/Unclassified	SACOL0768	COL	NA	conserved hypothetical protein		-2.24	Conserved
MM66-4	Down	Hypothetical/Unknown Function/Unclassified	SACOL1165	COL	NA	hypothetical protein		-2.03	Hypothetical proteins
MM66-4	Down	Hypothetical/Unknown Function/Unclassified	SACOL1258	COL	NA	hypothetical protein		-2.17	Hypothetical proteins
MM66-4	Down	Cell envelope	SACOL1847	COL	NA	putative extracellular lipoprotein		-2.17	Virulence; Antigen MPT63/MPB63 (immunoprotective extracellular protein) superfamily
MM66-4	Down	Hypothetical/Unknown Function/Unclassified	SACOL1850	COL	NA	hypothetical protein		-2.13	Hypothetical proteins
MM66-4	Down	Cell envelope	SACOL2328	COL	NA	lysostaphin resistance protein A		-2.38	Membrane protease, CAAX family
MM66-4	Down	Hypothetical/Unknown Function/Unclassified	SACOL2629	COL	NA	hypothetical protein		-3.27	Hypothetical proteins
MM66-4	Down	Hypothetical/Unknown Function/Unclassified	SAR0453	MRSA252	NA	hypothetical protein		-2.25	Conserved
MM66-4	Down	Regulatory functions	SAR2480	MRSA252	NA	putative response regulator, NarL/FixJ family		-2.13	Role category not yet assigned
MM66-4	Down	Hypothetical/Unknown Function/Unclassified	SAS2401a	MSSA476	NA	hypothetical protein		-2.08	Hypothetical proteins
MM66-4	Down	Hypothetical/Unknown Function/Unclassified	SAV0453	Mu50	NA	hypothetical protein		-2.01	Role category not yet assigned
MM66-4	Down	Hypothetical/Unknown Function/Unclassified	SAV1800	Mu50	NA	hypothetical protein		-2.05	Conserved
MM66-3	Down	Hypothetical/Unknown Function/Unclassified	SAV1802	Mu50	NA	hypothetical protein	-2.02	-2.14	Conserved
MM66-4	Down	Hypothetical/Unknown Function/Unclassified	SAV1896	Mu50	NA	hypothetical protein		-2.69	Conserved
MM66-4	Down	Mobile and extrachromosomal element functions	SACOL1813	COL	NA	IS1272-related, transposase, degenerate		-2.92	Transposon functions; Disrupted reading frame
MM66-3	Down	Nucleotide metabolism	SACOL1210	COL	pyrR	pyrimidine operon regulatory protein	-2.23		RNA interactions
MM66-3	Down	Nucleotide metabolism	SACOL0790.1	COL	NA	putative ribonucleoside-diphosphate reductase 2, NrdH-redoxin	-2.04		protein disulfide reductase activity, acts as a hydrogen donor in NrdHIEF operon reduction of ribonucleotides to dexoyribonucleotides
MM66-4	Down	Regulatory functions	MW0747	MW2	NA	XRE-family transcriptional regulator		-2.07	stress response gene expression control
MM66-4	Down	Regulatory functions	SAS2499	MSSA476	NA	GbsR/MarR family transcriptional regulator		-2.59	Conserved
MM66-3	Down	Transport and binding proteins	SACOL0689	COL	NA	metal ABC transporter, permease protein	-2.27		Inorganic ion transport and metabolism
MM66-4	Down	Transport and binding proteins	SAV2412	Mu50	NA	putative cystine ABC transporter (ATP binding subunit)		-2.02	Amino acids peptides and amines
MM66-4	Down	Transport and binding proteins	SAV2557	Mu50	copA	copper-transporting ATPase		-2.29	Cations and iron carrying compounds
MM66-4	Down	Transport and binding proteins	SAV2615	Mu50	cudT	choline transporter		-4.57	Amino acids peptides and amines

## Sheet: Table S1
Table S1. Genes altered ≥ 2-fold in MM66-3 compared to MM66. Genes are grouped by functional category, genes in yellow are downregulated.
Functional Category	Locus ID	Strain / Genome	Gene Symbol	Gene-Protein Name	MM66-3 Fold-change	Sub Category
Amino acid biosynthesis	SACOL1328	COL	glnR	glutamine synthetase repressor	2.03	Amino acid and nitrogen metabolism
Amino acid biosynthesis	SACOL2042	COL	ilvD	dihydroxy-acid dehydratase	2.49	Pyruvate family; catalyzes the dehydration of 2,3-dihydroxy-3-methylbutanoate to 3-methyl-2-oxobutanoate in valine and isoleucine biosynthesis
Amino acid biosynthesis	SAS0417	MSSA476	NA	cystathionine beta-synthase	-2.08	Serine family
Amino acid biosynthesis	SAV1328	Mu50	dhoM	homoserine dehydrogenase	2.06	Aspartate family
Amino acid biosynthesis	SAV1723	Mu50	NA	similar to transaminase	2.37	Aspartate family; Upstream and in same transcriptional direction as serA -3-phosphoglycerate dehydrogenase NP_372248.1; catalyzes the formation of 3-phosphonooxypyruvate from 3-phospho-D-glycerate in serine biosynthesis
Amino acid biosynthesis	SAV2006	Mu50	NA	succinyl-diaminopimelate desuccinylase	2.26	Aspartate family; Lysine biosynthesis, dapE-encoded N-succinyl-L,L-diaminopimelic acid desuccinylase (DapE), catalyzes the hydrolysis of N-succinyl-L,Ldiaminopimelate L,L-SDAP to L,L-diaminopimelate and succinate.
Cell envelope	SACOL0136	COL	cap5A	capsular polysaccharide biosynthesis protein Cap5A	2.92	Biosynthesis and degradation of surface polysaccharides and lipopolysaccharides
Cell envelope	SACOL1169	COL	NA	fibrinogen-binding protein precursor-related protein	-2.49	Virulence
Cell envelope	SACOL1450	COL	arlS	sensor histidine kinase ArlS	2.04	Two-component system involved with autolysis, cell division and growth genes
Cell envelope	SACOL2093	COL	NA	similar to uncharacterized membrane protein YwzB	2.07	Conserved
Cell envelope	SACOL2418	COL	NA	IgG-binding protein SBI	-2.28	Virulence; complement inhibition
Cell envelope	SACOL2578	COL	NA	glycosyl transferase, group 2 family protein	2.16	Biosynthesis and degradation of surface polysaccharides and lipopolysaccharides
Cell envelope	SACOL2671	COL	NA	accessory Sec system preprotein translocase subunit SecA2	2.71	ATP-dependent protein and peptide secretion and trafficking
Cell envelope	SAR0151	MRSA252	capA	capsular polysaccharide synthesis enzyme CapA	2.47	Biosynthesis and degradation of surface polysaccharides and lipopolysaccharides
Cell envelope	SAR0435	MRSA252	NA	exotoxin	2.36	Toxin production and resistance
Cell envelope	SAR1816	MRSA252	NA	putative membrane protein	2.23	Other
Cell envelope	SAR2457	MRSA252	NA	putative membrane lipoprotein	2.6	Role category not yet assigned
Cell envelope	SAS0082	MSSA476	NA	oleate hydratase	2.52	myosin-crossreactive antigen; SigB up-regulated stress-protective virulence factor
Cell envelope	SAS2104	MSSA476	NA	MAP domain-containing protein	4.94	Secreted MHC-II analog protein (Map) extracellular adhesin and virulence factor that modulates host immunity
Cell envelope	SAS2107a	MSSA476	NA	probable transmembrane protein	2.37	hypothetical protein
Cell envelope	SAS2323	MSSA476	NA	similar to bactoprenol-linked glucose translocase (GtrA)	3.43	Predicted integral membrane protein that may export cell wall precursors
Cell envelope	SAS2490	MSSA476	NA	putative membrane protein	6.91	Hypothetical proteins
Cell envelope	SAS2572	MSSA476	NA	similar to polyisoprenoid-binding periplasmic protein	3.48	lipid-linked oligosaccharide synthesis
Cell envelope	SAV0109	Mu50	NA	hypothetical membrane protein	3.57	Conserved
Cell envelope	SAV0230	Mu50	coa	staphylocoagulase precursor	-2.96	Virulence
Cell envelope	SAV0289	Mu50	NA	Ess virulence-associated secretion system protein EsaC	2.05	Ess secretion system (homologous of Mtb ESAT-6 virulence-associated secretion system)
Cell envelope	SAV0291	Mu50	NA	Ess virulence-associated secretion system component homolog	2.13	Ess secretion system (homologous of Mtb ESAT-6 virulence-associated secretion system)
Cell envelope	SAV0372	Mu50	NA	predicted membrane propeptide peptidase	4	Degradation proteins, peptides, and glycopeptides
Cell envelope	SAV0704	Mu50	NA	similar to CsbB stress response protein/Glycosyltransferase	2.64	SigB up-regulated transmembrane lipopolysaccharide biosynthesis enzyme transferring sugars from activated nucleotide-sugar donor to a growing acceptor; involved in polymyxin resistance in Gram-negatives
Cell envelope	SAV0726	Mu50	dgkB	diacylglycerol kinase catalytic subunit	3.27	phospholipid recycling for LTA biosynthesis; similar to multidrug resistance protein
Cell envelope	SAV0919	Mu50	NA	hemolysin	2.1	Virulence factor
Cell envelope	SAV0981	Mu50	NA	MAP domain-containing protein	2.48	Secreted MHC-II analog protein (Map) extracellular adhesin and virulence factor that modulates host immunity
Cell envelope	SAV1155	Mu50	NA	similar to fibrinogen-binding protein	-3.91	Virulence
Cell envelope	SAV1158	Mu50	NA	fibrinogen-binding protein precursor	-2.37	Virulence
Cell envelope	SAV1163	Mu50	NA	alpha-hemolysin precursor	-2.38	exo-toxin; Virulence
Cell envelope	SAV2095	Mu50	NA	putative autolytic transglycosylase SceD precursor	2.67	Upregulated by NaCl, mutants exhibit impaired cell separation, involved in host-pathogen interactions
Cell envelope	SAV2178	Mu50	NA	Predicted alanine racemase	2.05	Amino acid metabolism; requires pyridoxal phosphate as a cofactor and produces D-alanine for peptidoglycan biosynthesis
Cell envelope	SAV2368	Mu50	NA	similar to TpgX surface protein	3.26	Upregulated by SigB and virulence regulator mgrA
Cell envelope	SAV2570	Mu50	NA	similar to uncharacterized membrane protein PfoR	2.29	does not regulate perfringolysin O expression
Cell envelope	SAV2700	Mu50	NA	similar to uncharacterized membrane protein HdeD	2.21	Unknown function
Cellular processes	SACOL0671	COL	NA	similar to pimeloyl-ACP methyl ester carboxylesterase	2.52	early step in biotin biosynthesis
Cellular processes	SACOL0861	COL	NA	cold shock protein, CspA family	-2.3	RNA-binding domain protein involved in cold stress response
Cellular processes	SACOL0872	COL	NA	OsmC-Ohr family protein	2.79	Osmotically inducible protein C/organic hydroperoxide reductase [stress response/detoxofocation]
Cellular processes	SACOL2710	COL	NA	similar to adenosyl-fluoride synthase	2.02	catalyzes the reaction between fluoride ion and the co-factor S-adenosyl-L-methionine to generate L-methionine and 5'-fluoro-5'-deoxyadenosine, the first committed product of the fluorometabolite biosynthesis pathway
Cellular processes	SAR0842	MRSA252	clfA	clumping factor A	2.59	fibrinogen-binding adhesin, surface protein, virulence factor
Cellular processes	SAR2386	MRSA252	NA	similar to NAD/NADP octopine/nopaline dehydrogenase	2.52	Octopine dehydrogenase is involved in the reductive condensation of arginine and pyruvic acid to D-octopine; opines are unusual amino acid-sugar derivatives
Cellular processes	SAV0703	Mu50	NA	similar to glyoxal reductase, aldo/keto reductase family	2.28	[Secondary metabolites biosynthesis, transport and catabolism]
Cellular processes	SAV0769	Mu50	NA	predicted NAD(P)-dependent epimerase/dehydratase family enzyme	2.94	Conserved; many such proteins are involved in cell-division inhibition; high similarity to UDP-glucose-4-epimerase
Cellular processes	SAV1772	Mu50	NA	pyridine nucleotide-disulfide oxidoreductase	2.11	Flavoprotein similar to uncharacterized NAD(P)/FAD-binding protein YdhS
Cellular processes	SAV2382	Mu50	NA	similar to general stress protein 26	2.02	Pyridoxamine 5'-phosphate oxidase-like flavoprotein involved with oxidative stress defense
Cellular processes	SAV2564	Mu50	NA	similar to phytoene dehydrogenase CrtP	3.56	FAD-dependent staphyloxanthin biosynthesis pathway enzyme
Cellular processes	SAV2610	Mu50	NA	similar to HmoA heme-degrading monooxygenase	2.68	Cytoplasmic component of iron uptake pathway(s)
Cellular processes	SAV2659	Mu50	NA	similar to nitrilotriacetate class C flavoprotein monooxygenase component B (flavin reductase)	2.51	consumes NADH to reduce FMN to FMNH2; alternative carbon source utilization by Mtb within macrophages
Cellular processes	SAV2687	Mu50	NA	predicted polyisoprenoid-binding protein	2.09	mevalonate pathway = isoprenoid pathway = HMG-CoA reductase pathway
Central intermediary metabolism	SAV0605	Mu50	adh1	zinc-dependent alcohol dehydrogenase	2.1	Other
Central intermediary metabolism	SAV2604	Mu50	NA	4-aminobutyrate aminotransferase	4.68	Glutamate AND/OR Beta-alanine and pantothenoic acid synthesis; catalyzes the formation of succinate semialdehyde and glutamate from 4-aminobutanoate and 2-oxoglutarate
DNA metabolism	SACOL0340	COL	NA	similar to HNHc nuclease	2.04	endonuclease
DNA metabolism	SACOL2205	COL	NA	putative Type I site-specific restriction endonuclease	2.78	conserved hypothetical protein, degenerate
Fatty acid and phospholipid metabolism	SAV0231	Mu50	NA	acetyl-CoA acetyltransferase homolog	2.38	thiolase family protein
Fatty acid and phospholipid metabolism	SAV2451	Mu50	pnbA	para-nitrobenzyl esterase chain A	2.6	Cholinesterase activity
Hypothetical/Unknown Function/Unclassified	SACOL0625	COL	NA	conserved hypothetical protein	4.27	Conserved
Hypothetical/Unknown Function/Unclassified	SACOL0853	COL	NA	hypothetical protein	2.77	Hypothetical proteins
Hypothetical/Unknown Function/Unclassified	SACOL1454	COL	NA	acetyltransferase, GNAT family, authentic frameshift	2.01	Enzymes of unknown specificity
Hypothetical/Unknown Function/Unclassified	SACOL1679	COL	NA	conserved hypothetical protein	2.01	Conserved
Hypothetical/Unknown Function/Unclassified	SACOL1754	COL	NA	conserved hypothetical protein, authentic frameshift	2.06	Conserved
Hypothetical/Unknown Function/Unclassified	SACOL2187	COL	NA	hypothetical 38-amino acid protein	14.03	Hypothetical proteins
Hypothetical/Unknown Function/Unclassified	SACOL2595	COL	NA	hypothetical protein	2.06	Hypothetical proteins
Hypothetical/Unknown Function/Unclassified	SACOL2631	COL	NA	MBL fold hydrolase	2.07	Conserved
Hypothetical/Unknown Function/Unclassified	SAR0325	MRSA252	NA	SDR family aldehyde reductase	2.25	Enzymes of unknown specificity
Hypothetical/Unknown Function/Unclassified	SAR0996	MRSA252	NA	conserved hypothetical protein	2.04	Conserved
Hypothetical/Unknown Function/Unclassified	SAS2047	MSSA476	NA	predicted NAD(P)-dependent oxidoreductase	2.22	aSDR (atypical short-chain dehydrogenases/reductases), subgroup 5
Hypothetical/Unknown Function/Unclassified	SAS2467	MSSA476	NA	putative hydrolase	2.15	Enzymes of unknown specificity
Hypothetical/Unknown Function/Unclassified	SAV0292	Mu50	NA	hypothetical protein	2.18	Conserved
Hypothetical/Unknown Function/Unclassified	SAV0676	Mu50	NA	predicted N-acetyltransferase, GNAT family	2.52	Enzymes of unknown specificity
Hypothetical/Unknown Function/Unclassified	SAV0770	Mu50	NA	hypothetical protein	2.19	Conserved
Hypothetical/Unknown Function/Unclassified	SAV0810	Mu50	NA	predicted N-acetyltransferase	2.83	sequence similarity to YhbS; unknown function or substrate
Hypothetical/Unknown Function/Unclassified	SAV1206	Mu50	NA	hypothetical protein	2.74	Conserved
Hypothetical/Unknown Function/Unclassified	SAV1802	Mu50	NA	hypothetical protein	-2.02	Conserved
Mobile and extrachromosomal element functions	SAP015	plasmid pN315B	sin	recombinase Sin	2.14	DNA replication, recombination, and repair; plasmid pSK1
Mobile and extrachromosomal element functions	VRA0057	Plasmid pLW043 Michigan VRSA	nes	nicking enzyme	2.93	Plasmid functions
Nucleotide metabolism	SACOL0018	COL	purA	adenylosuccinate synthase	2.33	Purine ribonucleotide biosynthesis
Nucleotide metabolism	SACOL0790.1	COL	NA	putative ribonucleoside-diphosphate reductase 2, NrdH-redoxin	-2.04	protein disulfide reductase activity, acts as a hydrogen donor in NrdHIEF operon reduction of ribonucleotides to dexoyribonucleotides
Nucleotide metabolism	SACOL1078	COL	purL	phosphoribosylformylglycinamidine synthetase	2.17	Purine ribonucleotide biosynthesis
Nucleotide metabolism	SACOL1079	COL	purF	amidophosphoribosyltransferase	4.13	Purine ribonucleotide biosynthesis
Nucleotide metabolism	SACOL1080	COL	purM	phosphoribosylaminoimidazole synthetase	4.56	Purine ribonucleotide biosynthesis
Nucleotide metabolism	SACOL1081	COL	purN	phosphoribosylglycinamide formyltransferase	3.9	Purine ribonucleotide biosynthesis
Nucleotide metabolism	SACOL1082	COL	purH	phosphoribosylaminoimidazolecarboxamide formyltransferase-IMP cyclohydrolase	2.05	Purine ribonucleotide biosynthesis
Nucleotide metabolism	SACOL1083	COL	purD	phosphoribosylamine-glycine ligase	2.96	Purine ribonucleotide biosynthesis
Nucleotide metabolism	SACOL1210	COL	pyrR	pyrimidine operon regulatory protein	-2.23	RNA interactions
Nucleotide metabolism	SACOL1215	COL	carB	carbamoyl-phosphate synthase large subunit CarB	3.06	catalyzes the reaction of bicarbonate, glutamine, and two molecules of MgATP, to produce carbamoyl phosphate, an intermediate in the biosynthesis of arginine and pyrimidine nucleotides
Nucleotide metabolism	SACOL1216	COL	pyrF	orotidine 5-phosphate decarboxylase	2.29	Pyrimidine ribonucleotide biosynthesis
Nucleotide metabolism	SACOL1217	COL	pyrE	orotate phosphoribosyltransferase	3.06	Pyrimidine ribonucleotide biosynthesis
Nucleotide metabolism	SACOL2634	COL	nrdG	anaerobic ribonucleoside-triphosphate reductase activating protein	4.59	2'-Deoxyribonucleotide metabolism
Protein fate	SACOL2007	COL	NA	peptidase, M20-M25-M40 family, authentic frameshift	4.16	Degradation proteins, peptides, and glycopeptides
Protein fate	SAV0102	Mu50	NA	similar to M20 peptidase aminoacylase	2.44	hydrolysis of N-acetylated proteins
Protein fate	SAV2588	Mu50	NA	predicted fructosamine-3-kinase	3.01	thought to be involved in protein repair: catalyzes the phosphorylation of the ketosamine moiety of glycated proteins, leading to their degradation
Transport and binding proteins	SACOL0305	COL	NA	ABC transporter, permease protein	2.56	Unknown substrate
Transport and binding proteins	SACOL0689	COL	NA	metal ABC transporter, permease protein	-2.27	Inorganic ion transport and metabolism
Transport and binding proteins	SACOL2147	COL	NA	transcriptional antiterminator, BglG family-DNA-binding protein	2.54	Carbohydrates [mannitol uptake] organic alcohols and acids
Transport and binding proteins	SACOL2181	COL	lacE	PTS system, lactose-specific IIBC components	12.74	Carbohydrates [lactose uptake] organic alcohols and acids
Transport and binding proteins	SACOL2462	COL	NA	ABC transporter, ATP-binding protein	2.55	Unknown substrate
Transport and binding proteins	SAR2276	MRSA252	opuD2	glycine betaine transporter 2	2.22	osmoprotectant uptake
Transport and binding proteins	SAR2282	MRSA252	lacF	PTS system, lactose-specific IIA component	10.84	Carbohydrates [lactose uptake] organic alcohols and acids
Transport and binding proteins	SAS2345	MSSA476	fetB	iron export ABC transporter permease subunit FetB	2.99	metal resistance protein
Transport and binding proteins	SAV0309	Mu50	NA	similar to ABC transporter ATP-binding protein	2.29	Unknown substrate
Transport and binding proteins	SAV1171	Mu50	NA	predicted YfcC superfamily ion transporter	2.71	membrane protein
Transport and binding proteins	SAV2301	Mu50	NA	similar to Na+/H+ antiporter NhaC	2.02	Involved with phosphate homeostasis (phoPR)
Transport and binding proteins	SAV2406	Mu50	NA	similar to Zn-binding lipoprotein adcA	2	Role category not yet assigned; likely siderophore uptake
Transport and binding proteins	SAV2454	Mu50	fetA	ABC-type iron transport system ATPase component FetA	2.06	metal resistance protein (iron export)

## Sheet: Table S2
Table S2. Genes altered ≥ 2-fold in MM66-4 compared to MM66. Genes are grouped by functional category, genes in yellow are downregulated.
Functional Category	Locus ID	Strain / Genome	Gene Symbol	Gene-Protein Name	MM66-4 Fold-change	Sub Category
Amino acid biosynthesis	SACOL0503	COL	NA	trans-sulfuration enzyme family protein	-2.25	Aspartate family
Amino acid biosynthesis	SACOL1328	COL	glnR	glutamine synthetase repressor	3.58	Amino acid and nitrogen metabolism
Amino acid biosynthesis	SACOL2042	COL	ilvD	dihydroxy-acid dehydratase	2.3	Pyruvate family; catalyzes the dehydration of 2,3-dihydroxy-3-methylbutanoate to 3-methyl-2-oxobutanoate in valine and isoleucine biosynthesis
Amino acid biosynthesis	SAS0334	MSSA476	NA	cystathionine beta-lyase/cystathionine gamma-synthase	2.08	Aspartate aminotransferase (AAT) superfamily (fold type I) of pyridoxal phosphate (PLP)-dependent enzymes
Amino acid biosynthesis	SAS0417	MSSA476	NA	cystathionine beta-synthase	-2.04	Serine family
Amino acid biosynthesis	SAS0418	MSSA476	NA	cystathionine gamma-synthase	-2.49	Serine family
Amino acid biosynthesis	SAV1310	Mu50	glnA	GlnA glutamine synthetase	2.21	forms glutamine from ammonia and glutamate with the conversion of ATP to ADP and phosphate
Amino acid biosynthesis	SAV1723	Mu50	NA	similar to transaminase	2.62	Aspartate family; Upstream and in same transcriptional direction as serA -3-phosphoglycerate dehydrogenase NP_372248.1; catalyzes the formation of 3-phosphonooxypyruvate from 3-phospho-D-glycerate in serine biosynthesis
Amino acid biosynthesis	SAV2006	Mu50	NA	succinyl-diaminopimelate desuccinylase	3.34	Aspartate family; Lysine biosynthesis, dapE-encoded N-succinyl-L,L-diaminopimelic acid desuccinylase (DapE), catalyzes the hydrolysis of N-succinyl-L,Ldiaminopimelate L,L-SDAP to L,L-diaminopimelate and succinate.
Amino acid biosynthesis	SAV2061	Mu50	ilvA	threonine dehydratase	-2.19	Pyruvate family
Cell envelope	SA0423	N315	NA	N-acetylmuramoyl-L-alanine amidase sle1 precursor	-3.16	Cell wall/membrane/envelope biogenesis
Cell envelope	SACOL0136	COL	cap5A	capsular polysaccharide biosynthesis protein Cap5A	3.98	Biosynthesis and degradation of surface polysaccharides and lipopolysaccharides
Cell envelope	SACOL0486	COL	NA	putative tandem-type lipoprotein, conserved staphylococcal antigen 1 family	3.94	Csa1 family; virulence factor (protective immunity in vivo)
Cell envelope	SACOL1062	COL	atl	bifunctional autolysin	-2.04	Biosynthesis and degradation of surface polysaccharides and lipopolysaccharides
Cell envelope	SACOL1169	COL	NA	fibrinogen-binding protein precursor-related protein	-3.36	Virulence
Cell envelope	SACOL1187	COL	NA	Staphylococcus haemolytic protein	-2.01	Virulence; antibacterial
Cell envelope	SACOL1450	COL	arlS	sensor histidine kinase ArlS	2.08	Two-component system involved with autolysis, cell division and growth genes
Cell envelope	SACOL1451	COL	arlR	DNA-binding response regulator ArlR	2.06	Two-component systems
Cell envelope	SACOL1847	COL	NA	putative extracellular lipoprotein	-2.17	Virulence; Antigen MPT63/MPB63 (immunoprotective extracellular protein) superfamily
Cell envelope	SACOL1941	COL	yihY	YihY/virulence factor BrkB family membrane protein	2.67	similar to Bordetella pertussis BrkB, a virulence factor that is essential for resistance to complement-dependent killing by serum
Cell envelope	SACOL2093	COL	NA	similar to uncharacterized membrane protein YwzB	2.89	Conserved
Cell envelope	SACOL2328	COL	NA	lysostaphin resistance protein A	-2.38	Membrane protease, CAAX family
Cell envelope	SACOL2418	COL	NA	IgG-binding protein SBI	-3.31	Virulence; complement inhibition
Cell envelope	SACOL2557	COL	NA	hypothetical cysteine, histidine-dependent amidohydrolase/peptidase	-2.6	CHAP domain protein; putative peptidoglycan amylase
Cell envelope	SACOL2578	COL	NA	glycosyl transferase, group 2 family protein	2.02	Biosynthesis and degradation of surface polysaccharides and lipopolysaccharides
Cell envelope	SACOL2671	COL	NA	accessory Sec system preprotein translocase subunit SecA2	3.05	ATP-dependent protein and peptide secretion and trafficking
Cell envelope	SAR0136	MRSA252	sasD	putative surface anchored protein	2.48	Unknown function
Cell envelope	SAR0151	MRSA252	capA	capsular polysaccharide synthesis enzyme CapA	2.55	Biosynthesis and degradation of surface polysaccharides and lipopolysaccharides
Cell envelope	SAR0152	MRSA252	capB	capsular polysaccharide synthesis enzyme Cap5B	2.19	Biosynthesis and degradation of surface polysaccharides and lipopolysaccharides
Cell envelope	SAR1494	MRSA252	NA	putative membrane lipoprotein	2.39	Role category not yet assigned
Cell envelope	SAR2388	MRSA252	NA	hypothetical cysteine, histidine-dependent amidohydrolase/peptidase	-2.23	CHAP domain protein; putative peptidoglycan amylase
Cell envelope	SAR2457	MRSA252	NA	putative membrane lipoprotein	2.54	Role category not yet assigned
Cell envelope	SAS0082	MSSA476	NA	oleate hydratase	2.16	myosin-crossreactive antigen; SigB up-regulated stress-protective virulence factor
Cell envelope	SAS0563	MSSA476	NA	putative membrane protein	-2.08	Unknown function
Cell envelope	SAS0630	MSSA476	NA	putative cell wall-associated peptidase	-2.87	Cell wall/membrane/envelope biogenesis
Cell envelope	SAS0839	MSSA476	NA	putative membrane protein	2.61	Unknown function
Cell envelope	SAS2104	MSSA476	NA	MAP domain-containing protein	6.28	Secreted MHC-II analog protein (Map) extracellular adhesin and virulence factor that modulates host immunity
Cell envelope	SAS2107a	MSSA476	NA	probable transmembrane protein	3.3	hypothetical protein
Cell envelope	SAS2189	MSSA476	NA	putative cysteine, histidine-dependent amidohydrolase/peptidase	-2.15	CHAP domain protein; putative peptidoglycan amylase
Cell envelope	SAS2243	MSSA476	NA	putative drug resistance translocation pore	-2.08	Toxin production and resistance
Cell envelope	SAS2323	MSSA476	NA	similar to bactoprenol-linked glucose translocase (GtrA)	4.25	Predicted integral membrane protein that may export cell wall precursors
Cell envelope	SAS2490	MSSA476	NA	putative membrane protein	6.15	Hypothetical proteins
Cell envelope	SAS2572	MSSA476	NA	similar to polyisoprenoid-binding periplasmic protein	3.18	lipid-linked oligosaccharide synthesis
Cell envelope	SAV0109	Mu50	NA	hypothetical membrane protein	3.23	Conserved
Cell envelope	SAV0134	Mu50	NA	cell wall anchor domain-containing protein	2.14	Unknown function
Cell envelope	SAV0230	Mu50	coa	staphylocoagulase precursor	-3.25	Virulence
Cell envelope	SAV0291	Mu50	NA	Ess virulence-associated secretion system component homolog	2.05	Ess secretion system (homologous of Mtb ESAT-6 virulence-associated secretion system)
Cell envelope	SAV0372	Mu50	NA	predicted membrane propeptide peptidase	4.83	Degradation proteins, peptides, and glycopeptides
Cell envelope	SAV0433	Mu50	set15	exotoxin 15	-2.13	Toxin production and resistance
Cell envelope	SAV0704	Mu50	NA	similar to CsbB stress response protein/Glycosyltransferase	2.95	SigB up-regulated transmembrane lipopolysaccharide biosynthesis enzyme transferring sugars from activated nucleotide-sugar donor to a growing acceptor; involved in polymyxin resistance in Gram-negatives
Cell envelope	SAV0726	Mu50	dgkB	diacylglycerol kinase catalytic subunit	3.03	phospholipid recycling for LTA biosynthesis; similar to multidrug resistance protein
Cell envelope	SAV0919	Mu50	NA	hemolysin	2.19	Virulence factor
Cell envelope	SAV0981	Mu50	NA	MAP domain-containing protein	2.9	Secreted MHC-II analog protein (Map) extracellular adhesin and virulence factor that modulates host immunity
Cell envelope	SAV1155	Mu50	NA	similar to fibrinogen-binding protein	-3.85	Virulence
Cell envelope	SAV1158	Mu50	NA	fibrinogen-binding protein precursor	-3.47	Virulence
Cell envelope	SAV1163	Mu50	NA	alpha-hemolysin precursor	-5.04	exo-toxin; Virulence
Cell envelope	SAV1799	Mu50	NA	putative extracellular calcium-binding protein	-2.14	Role category not yet assigned
Cell envelope	SAV1801	Mu50	NA	hypothetical protein	-2.32	Other
Cell envelope	SAV2095	Mu50	NA	putative autolytic transglycosylase SceD precursor	3.67	Upregulated by NaCl, mutants exhibit impaired cell separation, involved in host-pathogen interactions
Cell envelope	SAV2099	Mu50	murA	UDP-N-acetylglucosamine 1-carboxyvinyltransferase	2.69	peptidoglycan biosynthesis enzyme
Cell envelope	SAV2299	Mu50	ssaA	secretory antigen precursor SsaA homolog	-2.22	Protein and peptide secretion and trafficking
Cell envelope	SAV2368	Mu50	NA	similar to TpgX surface protein	3.63	Upregulated by SigB and virulence regulator mgrA
Cell envelope	SAV2566	Mu50	NA	similar to secretory antigen precursor SsaA	-3.11	Protein and peptide secretion and trafficking
Cell envelope	SAV2570	Mu50	NA	similar to uncharacterized membrane protein PfoR	2.12	does not regulate perfringolysin O expression
Cell envelope	SAV2700	Mu50	NA	similar to uncharacterized membrane protein HdeD	2.29	Unknown function
Cellular processes	SA0781	N315	NA	putative flavoprotein nitronate monooxygenase	2.16	Nitroalkane detoxification; FMN as a cofactor
Cellular processes	SACOL0671	COL	NA	similar to pimeloyl-ACP methyl ester carboxylesterase	2.45	early step in biotin biosynthesis
Cellular processes	SACOL0872	COL	NA	OsmC-Ohr family protein	3.26	Osmotically inducible protein C/organic hydroperoxide reductase [stress response/detoxofocation]
Cellular processes	SACOL1680	COL	NA	hypothetical, similar to bacterial stress response protein CsbD	2.3	SigB mediated, conserved protein
Cellular processes	SACOL1980	COL	NA	putative polysaccharide lyase family 6 protein	3.72	Carbohydrate transport and metabolism
Cellular processes	SACOL2291	COL	NA	staphyloxanthin biosynthesis protein	-2.17	Pathogenesis
Cellular processes	SACOL2422	COL	hlgB	gamma hemolysin, component B	-2.22	Toxin production and resistance
Cellular processes	SACOL2710	COL	NA	similar to adenosyl-fluoride synthase	2.1	catalyzes the reaction between fluoride ion and the co-factor S-adenosyl-L-methionine to generate L-methionine and 5'-fluoro-5'-deoxyadenosine, the first committed product of the fluorometabolite biosynthesis pathway
Cellular processes	SAR2386	MRSA252	NA	similar to NAD/NADP octopine/nopaline dehydrogenase	2.56	Octopine dehydrogenase is involved in the reductive condensation of arginine and pyruvic acid to D-octopine; opines are unusual amino acid-sugar derivatives
Cellular processes	SAS0528	MSSA476	NA	hexulose-6-phosphate synthase	2.02	Detoxifies formaldehyde by assimilation into fructose-6-phosphate
Cellular processes	SAV0497	Mu50	NA	RidA family reactive intermediate/imine deaminase	2.15	Detoxifies by-products from reactions catalyzed by pyridoxal phosphate (PLP)-dependent enzymes
Cellular processes	SAV0703	Mu50	NA	similar to glyoxal reductase, aldo/keto reductase family	2.15	[Secondary metabolites biosynthesis, transport and catabolism]
Cellular processes	SAV0766	Mu50	NA	putative YvcK family protein	2.01	similar to gluconeogenesis factor YvcK
Cellular processes	SAV0769	Mu50	NA	predicted NAD(P)-dependent epimerase/dehydratase family enzyme	2.47	Conserved; many such proteins are involved in cell-division inhibition; high similarity to UDP-glucose-4-epimerase
Cellular processes	SAV1772	Mu50	NA	pyridine nucleotide-disulfide oxidoreductase	2.04	Flavoprotein similar to uncharacterized NAD(P)/FAD-binding protein YdhS
Cellular processes	SAV1875	Mu50	NA	putative intracellular protease/amidase ThiJ	2.75	glutamine amidotransferase transfers an amino group from glutamine to an acceptor
Cellular processes	SAV2382	Mu50	NA	similar to general stress protein 26	2.18	Pyridoxamine 5'-phosphate oxidase-like flavoprotein involved with oxidative stress defense
Cellular processes	SAV2420	Mu50	hlgC	gamma-hemolysin component C	-2.54	Toxin production and resistance
Cellular processes	SAV2564	Mu50	NA	similar to phytoene dehydrogenase CrtP	5.22	FAD-dependent staphyloxanthin biosynthesis pathway enzyme
Cellular processes	SAV2565	Mu50	crtO	glycosyl-4,4'-diaponeurosporenoate acyltransferase CrtO	4.77	staphyloxanthin biosynthesis pathway enzyme
Cellular processes	SAV2610	Mu50	NA	similar to HmoA heme-degrading monooxygenase	4.21	Cytoplasmic component of iron uptake pathway(s)
Cellular processes	SAV2612	Mu50	betA	choline dehydrogenase	-7.4	Adaptations to atypical conditions
Cellular processes	SAV2613	Mu50	gbsA	glycine betaine aldehyde dehydrogenase	-9.19	Adaptations to atypical conditions
Cellular processes	SAV2659	Mu50	NA	similar to nitrilotriacetate class C flavoprotein monooxygenase component B (flavin reductase)	3.35	consumes NADH to reduce FMN to FMNH2; alternative carbon source utilization by Mtb within macrophages
Cellular processes	SAV2687	Mu50	NA	predicted polyisoprenoid-binding protein	3.11	mevalonate pathway = isoprenoid pathway = HMG-CoA reductase pathway
Central intermediary metabolism	SACOL1912	COL	NA	glucosamine-6-phosphate isomerase, putative	2.36	Amino sugars
Central intermediary metabolism	SAV0605	Mu50	adh1	zinc-dependent alcohol dehydrogenase	2.26	Other
Central intermediary metabolism	SAV2604	Mu50	NA	4-aminobutyrate aminotransferase	3.85	Glutamate AND/OR Beta-alanine and pantothenoic acid synthesis; catalyzes the formation of succinate semialdehyde and glutamate from 4-aminobutanoate and 2-oxoglutarate
DNA metabolism	SACOL0742	COL	NA	MutS domain protein	2.36	DNA mismatchrepair
DNA metabolism	SACOL0880	COL	NA	Toprim domain protein	2.13	DNA replication, recombination, and repair
DNA metabolism	SAV2693	Mu50	NA	DNA damage-inducible DinB family protein	2.22	Unknown function
Fatty acid and phospholipid metabolism	SACOL2482	COL	fabG2	3-oxoacyl-(acyl carrier protein) reductase, authentic point mutation	2.06	Biosynthesis
Fatty acid and phospholipid metabolism	SAV2451	Mu50	pnbA	para-nitrobenzyl esterase chain A	2.71	Cholinesterase activity
Hypothetical/Unknown Function/Unclassified	MW1492	MW2	NA	hypothetical protein	2.06	Conserved
Hypothetical/Unknown Function/Unclassified	SA1765	N315	NA	hypothetical, similar to phage phiN315 tail protein	2.44	Conserved
Hypothetical/Unknown Function/Unclassified	SACOL0625	COL	NA	conserved hypothetical protein	4.68	Conserved
Hypothetical/Unknown Function/Unclassified	SACOL0674	COL	NA	hypothetical protein	4.29	hypothetical protein
Hypothetical/Unknown Function/Unclassified	SACOL0738	COL	NA	conserved hypothetical protein	2.6	Conserved
Hypothetical/Unknown Function/Unclassified	SACOL0768	COL	NA	conserved hypothetical protein	-2.24	Conserved
Hypothetical/Unknown Function/Unclassified	SACOL0804	COL	NA	putative thioredoxin-like superfamily protein	2.09	Conserved hypothetical protein
Hypothetical/Unknown Function/Unclassified	SACOL0853	COL	NA	hypothetical protein	4.73	Hypothetical proteins
Hypothetical/Unknown Function/Unclassified	SACOL0974	COL	NA	conserved hypothetical protein	2.9	Conserved
Hypothetical/Unknown Function/Unclassified	SACOL1165	COL	NA	hypothetical protein	-2.03	Hypothetical proteins
Hypothetical/Unknown Function/Unclassified	SACOL1258	COL	NA	hypothetical protein	-2.17	Hypothetical proteins
Hypothetical/Unknown Function/Unclassified	SACOL1586	COL	NA	hypothetical protein	2.25	Hypothetical proteins
Hypothetical/Unknown Function/Unclassified	SACOL1679	COL	NA	conserved hypothetical protein	2.48	Conserved
Hypothetical/Unknown Function/Unclassified	SACOL1754	COL	NA	conserved hypothetical protein, authentic frameshift	2.12	Conserved
Hypothetical/Unknown Function/Unclassified	SACOL1850	COL	NA	hypothetical protein	-2.13	Hypothetical proteins
Hypothetical/Unknown Function/Unclassified	SACOL1895	COL	NA	hypothetical YtxH-like protein	2.22	Conserved
Hypothetical/Unknown Function/Unclassified	SACOL2132	COL	NA	predicted thiol-disulfide oxidoreductase YuxK, DCC family	2.5	Conserved
Hypothetical/Unknown Function/Unclassified	SACOL2187	COL	NA	hypothetical 38-amino acid protein	9.41	Hypothetical proteins
Hypothetical/Unknown Function/Unclassified	SACOL2365	COL	NA	conserved hypothetical protein	3.15	Conserved
Hypothetical/Unknown Function/Unclassified	SACOL2595	COL	NA	hypothetical protein	2.09	Hypothetical proteins
Hypothetical/Unknown Function/Unclassified	SACOL2629	COL	NA	hypothetical protein	-3.27	Hypothetical proteins
Hypothetical/Unknown Function/Unclassified	SACOL2720	COL	NA	DNA-binding protein	3.9	Hypothetical proteins
Hypothetical/Unknown Function/Unclassified	SAR0325	MRSA252	NA	SDR family aldehyde reductase	2.32	Enzymes of unknown specificity
Hypothetical/Unknown Function/Unclassified	SAR0453	MRSA252	NA	hypothetical protein	-2.25	Conserved
Hypothetical/Unknown Function/Unclassified	SAR0592	MRSA252	NA	hypothetical protein	2.21	Hypothetical proteins
Hypothetical/Unknown Function/Unclassified	SAS0145	MSSA476	NA	hypothetical protein	3.01	Conserved
Hypothetical/Unknown Function/Unclassified	SAS1017	MSSA476	NA	hypothetical protein	2.21	Conserved
Hypothetical/Unknown Function/Unclassified	SAS2047	MSSA476	NA	predicted NAD(P)-dependent oxidoreductase	2.53	aSDR (atypical short-chain dehydrogenases/reductases), subgroup 5
Hypothetical/Unknown Function/Unclassified	SAS2107b	MSSA476	NA	hypothetical protein	2.55	hypothetical protein
Hypothetical/Unknown Function/Unclassified	SAS2401a	MSSA476	NA	hypothetical protein	-2.08	Hypothetical proteins
Hypothetical/Unknown Function/Unclassified	SAS2467	MSSA476	NA	putative hydrolase	2.05	Enzymes of unknown specificity
Hypothetical/Unknown Function/Unclassified	SAV0105	Mu50	NA	hypothetical protein	2.14	hypothetical protein
Hypothetical/Unknown Function/Unclassified	SAV0375	Mu50	NA	hypothetical protein	2.09	hypothetical protein
Hypothetical/Unknown Function/Unclassified	SAV0453	Mu50	NA	hypothetical protein	-2.01	Role category not yet assigned
Hypothetical/Unknown Function/Unclassified	SAV0676	Mu50	NA	predicted N-acetyltransferase, GNAT family	4.49	Enzymes of unknown specificity
Hypothetical/Unknown Function/Unclassified	SAV0679	Mu50	NA	N-acetyltransferase	2.04	Unknown function
Hypothetical/Unknown Function/Unclassified	SAV0681	Mu50	NA	hypothetical protein	2.29	Role category not yet assigned
Hypothetical/Unknown Function/Unclassified	SAV0770	Mu50	NA	hypothetical protein	2.72	Conserved
Hypothetical/Unknown Function/Unclassified	SAV0810	Mu50	NA	predicted N-acetyltransferase	3.46	sequence similarity to YhbS; unknown function or substrate
Hypothetical/Unknown Function/Unclassified	SAV0817	Mu50	NA	hypothetical protein	2.47	Conserved
Hypothetical/Unknown Function/Unclassified	SAV0818	Mu50	NA	hypothetical protein	2.86	Conserved
Hypothetical/Unknown Function/Unclassified	SAV0823	Mu50	NA	hypothetical protein	2.8	Conserved
Hypothetical/Unknown Function/Unclassified	SAV1206	Mu50	NA	hypothetical protein	2.48	Conserved
Hypothetical/Unknown Function/Unclassified	SAV1800	Mu50	NA	hypothetical protein	-2.05	Conserved
Hypothetical/Unknown Function/Unclassified	SAV1802	Mu50	NA	hypothetical protein	-2.14	Conserved
Hypothetical/Unknown Function/Unclassified	SAV1896	Mu50	NA	hypothetical protein	-2.69	Conserved
Hypothetical/Unknown Function/Unclassified	SAV2580	Mu50	NA	predicted metal-dependent hydrolase	2.3	amidohydrolase superfamily protein; unknown function
Mobile and extrachromosomal element functions	SACOL0388	COL	NA	prophage L54a, holin, SPP1 family	2.2	Prophage functions
Mobile and extrachromosomal element functions	SACOL1813	COL	NA	IS1272-related, transposase, degenerate	-2.92	Transposon functions; Disrupted reading frame
Nucleotide metabolism	SACOL1078	COL	purL	phosphoribosylformylglycinamidine synthetase	2.19	Purine ribonucleotide biosynthesis
Nucleotide metabolism	SACOL1079	COL	purF	amidophosphoribosyltransferase	3.63	Purine ribonucleotide biosynthesis
Nucleotide metabolism	SACOL1080	COL	purM	phosphoribosylaminoimidazole synthetase	3.97	Purine ribonucleotide biosynthesis
Nucleotide metabolism	SACOL1081	COL	purN	phosphoribosylglycinamide formyltransferase	3.76	Purine ribonucleotide biosynthesis
Nucleotide metabolism	SACOL1082	COL	purH	phosphoribosylaminoimidazolecarboxamide formyltransferase-IMP cyclohydrolase	2.1	Purine ribonucleotide biosynthesis
Nucleotide metabolism	SACOL1083	COL	purD	phosphoribosylamine-glycine ligase	2.81	Purine ribonucleotide biosynthesis
Nucleotide metabolism	SACOL1215	COL	carB	carbamoyl-phosphate synthase large subunit CarB	2.5	catalyzes the reaction of bicarbonate, glutamine, and two molecules of MgATP, to produce carbamoyl phosphate, an intermediate in the biosynthesis of arginine and pyrimidine nucleotides
Nucleotide metabolism	SACOL1216	COL	pyrF	orotidine 5-phosphate decarboxylase	2.29	Pyrimidine ribonucleotide biosynthesis
Nucleotide metabolism	SACOL1217	COL	pyrE	orotate phosphoribosyltransferase	2.71	Pyrimidine ribonucleotide biosynthesis
Nucleotide metabolism	SACOL2634	COL	nrdG	anaerobic ribonucleoside-triphosphate reductase activating protein	4.87	2'-Deoxyribonucleotide metabolism
Protein fate	SACOL2007	COL	NA	peptidase, M20-M25-M40 family, authentic frameshift	3.72	Degradation proteins, peptides, and glycopeptides
Protein fate	SAV0102	Mu50	NA	similar to M20 peptidase aminoacylase	3.01	hydrolysis of N-acetylated proteins
Protein fate	SAV2588	Mu50	NA	predicted fructosamine-3-kinase	3.13	thought to be involved in protein repair: catalyzes the phosphorylation of the ketosamine moiety of glycated proteins, leading to their degradation
Protein synthesis	SACOL1803	COL	NA	rRNA pseudouridine synthase, family 1	2.03	tRNA and rRNA base modification; catalyzes the formation of pseudouridine at position 516 in 16S or position 2605 in 23S rRNA
Protein synthesis	SAS2260	MSSA476	NA	similar tor ibosomal protein S18 acetylase RimI	2.77	acetyltransferase (GNAT) family protein
Protein synthesis	SAV1271	Mu50	truB	TruB tRNA pseudouridine synthase B	2.14	converts uracil 55 to pseudouridine in most tRNAs
Regulatory functions	MW0747	MW2	NA	XRE-family transcriptional regulator	-2.07	stress response gene expression control
Regulatory functions	SACOL0541	COL	spoVG	SpoVG homolog, transcriptional regulator of virulence genes	2.27	Phosphorylated by Stk1, regulates capA, lip, nuc1
Regulatory functions	SACOL2591	COL	NA	NmrA/HSCARG family protein	2.02	similar to nitrogen metabolism transcriptional regulator NmrA and NADPH/NADP ratio sensor HSCARG
Regulatory functions	SAR0041	MRSA252	mecI	methicillin resistance regulatory protein MecI	2.07	DNA interactions
Regulatory functions	SAR2480	MRSA252	NA	putative response regulator, NarL/FixJ family	-2.13	Role category not yet assigned
Regulatory functions	SAS2499	MSSA476	NA	GbsR/MarR family transcriptional regulator	-2.59	Conserved
Transcription	SACOL2054	COL	rpoF	RNA polymerase sigma-37 factor SigB	2.31	Adaptations to atypical conditions
Transcription	SACOL2055	COL	rsbW	anti-sigma B factor RsbW	2.89	binds to SigB preventing the formation of an RNAP holoenzyme
Transcription	SACOL2056	COL	rsbV	anti-anti-sigma factor RsbV	2.18	Protein interactions
Transport and binding proteins	SACOL0097	COL	sirC	iron compound ABC transporter, permease protein SirC	2.32	Cations and iron carrying compounds
Transport and binding proteins	SACOL0122	COL	NA	tetracycline resistance protein, putative	2.15	Toxin production and resistance
Transport and binding proteins	SACOL0305	COL	NA	ABC transporter, permease protein	2.31	Unknown substrate
Transport and binding proteins	SACOL2147	COL	NA	transcriptional antiterminator, BglG family-DNA-binding protein	3.06	Carbohydrates [mannitol uptake] organic alcohols and acids
Transport and binding proteins	SACOL2181	COL	lacE	PTS system, lactose-specific IIBC components	6.07	Carbohydrates [lactose uptake] organic alcohols and acids
Transport and binding proteins	SACOL2462	COL	NA	ABC transporter, ATP-binding protein	3.51	Unknown substrate
Transport and binding proteins	SAR2276	MRSA252	opuD2	glycine betaine transporter 2	2.26	osmoprotectant uptake
Transport and binding proteins	SAR2282	MRSA252	lacF	PTS system, lactose-specific IIA component	8.97	Carbohydrates [lactose uptake] organic alcohols and acids
Transport and binding proteins	SAS2080	MSSA476	NA	putative IucA/IucC family siderophore biosynthesis protein	2.08	Cations and iron carrying compounds
Transport and binding proteins	SAS2345	MSSA476	fetB	iron export ABC transporter permease subunit FetB	3.76	metal resistance protein
Transport and binding proteins	SAV0103	Mu50	NA	similar to transmembrane efflux pump protein	2.1	major facilitator transporter family protein
Transport and binding proteins	SAV0309	Mu50	NA	similar to ABC transporter ATP-binding protein	2.19	Unknown substrate
Transport and binding proteins	SAV0722	Mu50	NA	similar to choline transport ATP-binding protein	2.29	Amino acids peptides and amines
Transport and binding proteins	SAV1171	Mu50	NA	predicted YfcC superfamily ion transporter	3.06	membrane protein
Transport and binding proteins	SAV2158	Mu50	mtlA	PTS system, mannitol specific IIA component	2.11	Carbohydrates organic alcohols and acids
Transport and binding proteins	SAV2412	Mu50	NA	putative cystine ABC transporter (ATP binding subunit)	-2.02	Amino acids peptides and amines
Transport and binding proteins	SAV2453	Mu50	NA	ABC-type iron transport system permease subunit FetB	2.64	metal resistance protein (iron export)
Transport and binding proteins	SAV2454	Mu50	fetA	ABC-type iron transport system ATPase component FetA	2.59	metal resistance protein (iron export)
Transport and binding proteins	SAV2557	Mu50	copA	copper-transporting ATPase	-2.29	Cations and iron carrying compounds
Transport and binding proteins	SAV2615	Mu50	cudT	choline transporter	-4.57	Amino acids peptides and amines

## Sheet: Table S3
Table S3. Genes altered ≥ 2-fold in both MM66-3 and MM66-4 compared to MM66. Genes are grouped by functional category, genes in yellow are downregulated.
Functional Category	Locus ID	Strain / Genome	Gene Symbol	Gene-Protein Name	MM66-3 Fold-change	MM66-4 Fold-change	Sub Category			The 79 Up-regulated Overlap Genes						The 8 Down-regulated Overlap Genes
Amino acid biosynthesis	SACOL1328	COL	glnR	glutamine synthetase repressor	2.03	3.58	Amino acid and nitrogen metabolism				Functional Category	Up Loci	% all	> 10%		Dn Loci	% all
Amino acid biosynthesis	SACOL2042	COL	ilvD	dihydroxy-acid dehydratase	2.49	2.3	Pyruvate family; catalyzes the dehydration of 2,3-dihydroxy-3-methylbutanoate to 3-methyl-2-oxobutanoate in valine and isoleucine biosynthesis				Amino acid biosynthesis	4	0.0506329			1	0.125
Amino acid biosynthesis	SAV1723	Mu50	NA	similar to transaminase	2.37	2.62	Aspartate family; Upstream and in same transcriptional direction as serA -3-phosphoglycerate dehydrogenase NP_372248.1; catalyzes the formation of 3-phosphonooxypyruvate from 3-phospho-D-glycerate in serine biosynthesis				Cell envelope/Virulence	24	0.303797	0.303797		6	0.75
Amino acid biosynthesis	SAV2006	Mu50	NA	succinyl-diaminopimelate desuccinylase	2.26	3.34	Aspartate family; Lysine biosynthesis, dapE-encoded N-succinyl-L,L-diaminopimelic acid desuccinylase (DapE), catalyzes the hydrolysis of N-succinyl-L,Ldiaminopimelate L,L-SDAP to L,L-diaminopimelate and succinate.				Cellular processes	12	0.152	0.152
Cell envelope	SACOL0136	COL	cap5A	capsular polysaccharide biosynthesis protein Cap5A	2.92	3.98	Biosynthesis and degradation of surface polysaccharides and lipopolysaccharides				Central intermediary metabolism	2	0.0253165
Cell envelope	SACOL1450	COL	arlS	sensor histidine kinase ArlS	2.04	2.08	Two-component system involved with autolysis, cell division and growth genes				Fatty acid and phospholipid metabolism	1	0.0126582
Cell envelope	SACOL2093	COL	NA	similar to uncharacterized membrane protein YwzB	2.07	2.89	Conserved				Hypothetical/Unknown Function/Unclassified	13	0.164557	0.164557		1	0.125
Cell envelope	SACOL2578	COL	NA	glycosyl transferase, group 2 family protein	2.16	2.02	Biosynthesis and degradation of surface polysaccharides and lipopolysaccharides				Nucleotide metabolism	10	0.126582	0.126582
Cell envelope	SACOL2671	COL	NA	accessory Sec system preprotein translocase subunit SecA2	2.71	3.05	ATP-dependent protein and peptide secretion and trafficking				Protein fate	3	0.0379747
Cell envelope	SAR0151	MRSA252	capA	capsular polysaccharide synthesis enzyme CapA	2.47	2.55	Biosynthesis and degradation of surface polysaccharides and lipopolysaccharides				Transport and binding proteins	10	0.126582	0.126582
Cell envelope	SAR2457	MRSA252	NA	putative membrane lipoprotein	2.6	2.54	Role category not yet assigned					79	1	0.874		8	1
Cell envelope	SAS0082	MSSA476	NA	oleate hydratase	2.52	2.16	myosin-crossreactive antigen; SigB up-regulated stress-protective virulence factor
Cell envelope	SAS2104	MSSA476	NA	MAP domain-containing protein	4.94	6.28	Secreted MHC-II analog protein (Map) extracellular adhesin and virulence factor that modulates host immunity
Cell envelope	SAS2107a	MSSA476	NA	probable transmembrane protein	2.37	3.3	hypothetical protein
Cell envelope	SAS2323	MSSA476	NA	similar to bactoprenol-linked glucose translocase (GtrA)	3.43	4.25	Predicted integral membrane protein that may export cell wall precursors
Cell envelope	SAS2490	MSSA476	NA	putative membrane protein	6.91	6.15	Hypothetical proteins
Cell envelope	SAS2572	MSSA476	NA	similar to polyisoprenoid-binding periplasmic protein	3.48	3.18	lipid-linked oligosaccharide synthesis
Cell envelope	SAV0109	Mu50	NA	hypothetical membrane protein	3.57	3.23	Conserved
Cell envelope	SAV0291	Mu50	NA	Ess virulence-associated secretion system component homolog	2.13	2.05	Ess secretion system (homologous of Mtb ESAT-6 virulence-associated secretion system)
Cell envelope	SAV0372	Mu50	NA	predicted membrane propeptide peptidase	4	4.83	Degradation proteins, peptides, and glycopeptides
Cell envelope	SAV0704	Mu50	NA	similar to CsbB stress response protein/Glycosyltransferase	2.64	2.95	SigB up-regulated transmembrane lipopolysaccharide biosynthesis enzyme transferring sugars from activated nucleotide-sugar donor to a growing acceptor; involved in polymyxin resistance in Gram-negatives
Cell envelope	SAV0726	Mu50	dgkB	diacylglycerol kinase catalytic subunit	3.27	3.03	phospholipid recycling for LTA biosynthesis; similar to multidrug resistance protein
Cell envelope	SAV0919	Mu50	NA	hemolysin	2.1	2.19	Virulence factor
Cell envelope	SAV0981	Mu50	NA	MAP domain-containing protein	2.48	2.9	Secreted MHC-II analog protein (Map) extracellular adhesin and virulence factor that modulates host immunity
Cell envelope	SAV2095	Mu50	NA	putative autolytic transglycosylase SceD precursor	2.67	3.67	Upregulated by NaCl, mutants exhibit impaired cell separation, involved in host-pathogen interactions
Cell envelope	SAV2368	Mu50	NA	similar to TpgX surface protein	3.26	3.63	Upregulated by SigB and virulence regulator mgrA
Cell envelope	SAV2570	Mu50	NA	similar to uncharacterized membrane protein PfoR	2.29	2.12	does not regulate perfringolysin O expression
Cell envelope	SAV2700	Mu50	NA	similar to uncharacterized membrane protein HdeD	2.21	2.29	Other
Cellular processes	SACOL0671	COL	NA	similar to pimeloyl-ACP methyl ester carboxylesterase	2.52	2.45	early step in biotin biosynthesis	x
Cellular processes	SACOL0872	COL	NA	OsmC-Ohr family protein	2.79	3.26	Osmotically inducible protein C/organic hydroperoxide reductase [stress response/detoxofocation]
Cellular processes	SACOL2710	COL	NA	similar to adenosyl-fluoride synthase	2.02	2.1	catalyzes the reaction between fluoride ion and the co-factor S-adenosyl-L-methionine to generate L-methionine and 5'-fluoro-5'-deoxyadenosine, the first committed product of the fluorometabolite biosynthesis pathway	x
Cellular processes	SAR2386	MRSA252	NA	similar to NAD/NADP octopine/nopaline dehydrogenase	2.52	2.56	Octopine dehydrogenase is involved in the reductive condensation of arginine and pyruvic acid to D-octopine; opines are unusual amino acid-sugar derivatives
Cellular processes	SAV0703	Mu50	NA	similar to glyoxal reductase, aldo/keto reductase family	2.28	2.15	[Secondary metabolites biosynthesis, transport and catabolism]
Cellular processes	SAV0769	Mu50	NA	predicted NAD(P)-dependent epimerase/dehydratase family enzyme	2.94	2.47	Conserved; many such proteins are involved in cell-division inhibition; high similarity to UDP-glucose-4-epimerase
Cellular processes	SAV1772	Mu50	NA	pyridine nucleotide-disulfide oxidoreductase	2.11	2.04	Flavoprotein similar to uncharacterized NAD(P)/FAD-binding protein YdhS	x
Cellular processes	SAV2382	Mu50	NA	similar to general stress protein 26	2.02	2.18	Pyridoxamine 5'-phosphate oxidase-like flavoprotein involved with oxidative stress defense
Cellular processes	SAV2564	Mu50	NA	similar to phytoene dehydrogenase CrtP	3.56	5.22	FAD-dependent staphyloxanthin biosynthesis pathway enzyme	x
Cellular processes	SAV2610	Mu50	NA	similar to HmoA heme-degrading monooxygenase	2.68	4.21	Cytoplasmic component of iron uptake pathway(s)
Cellular processes	SAV2659	Mu50	NA	similar to nitrilotriacetate class C flavoprotein monooxygenase component B (flavin reductase)	2.51	3.35	consumes NADH to reduce FMN to FMNH2; alternative carbon source utilization by Mtb within macrophages	x
Cellular processes	SAV2687	Mu50	NA	predicted polyisoprenoid-binding protein	2.09	3.11	mevalonate pathway = isoprenoid pathway = HMG-CoA reductase pathway	x
Central intermediary metabolism	SAV0605	Mu50	adh1	zinc-dependent alcohol dehydrogenase	2.1	2.26	Other
Central intermediary metabolism	SAV2604	Mu50	NA	4-aminobutyrate aminotransferase	4.68	3.85	Glutamate AND/OR Beta-alanine and pantothenoic acid synthesis; catalyzes the formation of succinate semialdehyde and glutamate from 4-aminobutanoate and 2-oxoglutarate
Fatty acid and phospholipid metabolism	SAV2451	Mu50	pnbA	para-nitrobenzyl esterase chain A	2.6	2.71	Cholinesterase activity
Hypothetical/Unknown Function/Unclassified	SACOL0625	COL	NA	conserved hypothetical protein	4.27	4.68	Conserved
Hypothetical/Unknown Function/Unclassified	SACOL0853	COL	NA	hypothetical protein	2.77	4.73	Hypothetical proteins
Hypothetical/Unknown Function/Unclassified	SACOL1679	COL	NA	conserved hypothetical protein	2.01	2.48	Conserved
Hypothetical/Unknown Function/Unclassified	SACOL1754	COL	NA	conserved hypothetical protein, authentic frameshift	2.06	2.12	Conserved
Hypothetical/Unknown Function/Unclassified	SACOL2187	COL	NA	hypothetical 38-amino acid protein	14.03	9.41	Hypothetical proteins
Hypothetical/Unknown Function/Unclassified	SACOL2595	COL	NA	hypothetical protein	2.06	2.09	Hypothetical proteins
Hypothetical/Unknown Function/Unclassified	SAR0325	MRSA252	NA	SDR family aldehyde reductase	2.25	2.32	Enzymes of unknown specificity
Hypothetical/Unknown Function/Unclassified	SAS2047	MSSA476	NA	predicted NAD(P)-dependent oxidoreductase	2.22	2.53	aSDR (atypical short-chain dehydrogenases/reductases), subgroup 5	x
Hypothetical/Unknown Function/Unclassified	SAS2467	MSSA476	NA	putative hydrolase	2.15	2.05	Enzyme of unknown specificity
Hypothetical/Unknown Function/Unclassified	SAV0676	Mu50	NA	predicted N-acetyltransferase, GNAT family	2.52	4.49	Enzyme of unknown specificity
Hypothetical/Unknown Function/Unclassified	SAV0770	Mu50	NA	hypothetical protein	2.19	2.72	Conserved
Hypothetical/Unknown Function/Unclassified	SAV0810	Mu50	NA	predicted N-acetyltransferase	2.83	3.46	sequence similarity to YhbS; unknown function or substrate
Hypothetical/Unknown Function/Unclassified	SAV1206	Mu50	NA	hypothetical protein	2.74	2.48	Conserved
Nucleotide metabolism	SACOL1078	COL	purL	phosphoribosylformylglycinamidine synthetase	2.17	2.19	Purine ribonucleotide biosynthesis	x
Nucleotide metabolism	SACOL1079	COL	purF	amidophosphoribosyltransferase	4.13	3.63	Purine ribonucleotide biosynthesis	x
Nucleotide metabolism	SACOL1080	COL	purM	phosphoribosylaminoimidazole synthetase	4.56	3.97	Purine ribonucleotide biosynthesis	x
Nucleotide metabolism	SACOL1081	COL	purN	phosphoribosylglycinamide formyltransferase	3.9	3.76	Purine ribonucleotide biosynthesis	x
Nucleotide metabolism	SACOL1082	COL	purH	phosphoribosylaminoimidazolecarboxamide formyltransferase-IMP cyclohydrolase	2.05	2.1	Purine ribonucleotide biosynthesis	x
Nucleotide metabolism	SACOL1083	COL	purD	phosphoribosylamine-glycine ligase	2.96	2.81	Purine ribonucleotide biosynthesis	x
Nucleotide metabolism	SACOL1215	COL	carB	carbamoyl-phosphate synthase large subunit CarB	3.06	2.5	catalyzes the reaction of bicarbonate, glutamine, and two molecules of MgATP, to produce carbamoyl phosphate, an intermediate in the biosynthesis of arginine and pyrimidine nucleotides	x
Nucleotide metabolism	SACOL1216	COL	pyrF	orotidine 5-phosphate decarboxylase	2.29	2.29	Pyrimidine ribonucleotide biosynthesis	x
Nucleotide metabolism	SACOL1217	COL	pyrE	orotate phosphoribosyltransferase	3.06	2.71	Pyrimidine ribonucleotide biosynthesis	x
Nucleotide metabolism	SACOL2634	COL	nrdG	anaerobic ribonucleoside-triphosphate reductase activating protein	4.59	4.87	2'-Deoxyribonucleotide metabolism	x
Protein fate	SACOL2007	COL	NA	peptidase, M20-M25-M40 family, authentic frameshift	4.16	3.72	Degradation proteins, peptides, and glycopeptides
Protein fate	SAV0102	Mu50	NA	similar to M20 peptidase aminoacylase	2.44	3.01	hydrolysis of N-acetylated proteins
Protein fate	SAV2588	Mu50	NA	predicted fructosamine-3-kinase	3.01	3.13	thought to be involved in protein repair: catalyzes the phosphorylation of the ketosamine moiety of glycated proteins, leading to their degradation
Transport and binding proteins	SACOL0305	COL	NA	ABC transporter, permease protein	2.56	2.31	Unknown substrate
Transport and binding proteins	SACOL2147	COL	NA	transcriptional antiterminator, BglG family-DNA-binding protein	2.54	3.06	Carbohydrates [mannitol uptake] organic alcohols and acids
Transport and binding proteins	SACOL2181	COL	lacE	PTS system, lactose-specific IIBC components	12.74	6.07	Carbohydrates [lactose uptake] organic alcohols and acids
Transport and binding proteins	SACOL2462	COL	NA	ABC transporter, ATP-binding protein	2.55	3.51	Unknown substrate
Transport and binding proteins	SAR2276	MRSA252	opuD2	glycine betaine transporter 2	2.22	2.26	osmoprotectant uptake
Transport and binding proteins	SAR2282	MRSA252	lacF	PTS system, lactose-specific IIA component	10.84	8.97	Carbohydrates [lactose uptake] organic alcohols and acids
Transport and binding proteins	SAS2345	MSSA476	fetB	iron export ABC transporter permease subunit FetB	2.99	3.76	metal resistance protein
Transport and binding proteins	SAV0309	Mu50	NA	similar to ABC transporter ATP-binding protein	2.29	2.19	Unknown substrate
Transport and binding proteins	SAV1171	Mu50	NA	predicted YfcC superfamily ion transporter	2.71	3.06	membrane protein
Transport and binding proteins	SAV2454	Mu50	fetA	ABC-type iron transport system ATPase component FetA	2.06	2.59	metal resistance protein (iron export)
The 8 Down-regulated genes of the overlap set, of which six (75%) are Cell envelope & virulence-associated
Functional Category	Locus ID	Strain / Genome	Gene Symbol	Gene-Protein Name	MM66-3 Fold-change	MM66-4 Fold-change	Sub Category
Amino acid biosynthesis	SAS0417	MSSA476	NA	cystathionine beta-synthase	-2.08	-2.04	Serine family	down
Cell envelope	SACOL1169	COL	NA	fibrinogen-binding protein precursor-related protein	-2.49	-3.36	Virulence	down
Cell envelope	SACOL2418	COL	NA	IgG-binding protein SBI	-2.28	-3.31	Virulence; complement inhibition	down
Cell envelope	SAV0230	Mu50	coa	staphylocoagulase precursor	-2.96	-3.25	Virulence	down
Cell envelope	SAV1155	Mu50	NA	similar to fibrinogen-binding protein	-3.91	-3.85	Virulence	down
Cell envelope	SAV1158	Mu50	NA	fibrinogen-binding protein precursor	-2.37	-3.47	Virulence	down
Cell envelope	SAV1163	Mu50	NA	alpha-hemolysin precursor	-2.38	-5.04	exo-toxin; Virulence	down
Hypothetical/Unknown Function/Unclassified	SAV1802	Mu50	NA	hypothetical protein	-2.02	-2.14	Conserved	down

## Sheet: Table S4
Table S4. List of the primers used in this study
Primer	Gene	Sequence 5’ à 3’	Nucleotide positionsa
MM66-3 CGS intragenic mutation sequencing
SACOL1690-F	apt	ACGCAAAAGACAGAGATGTT	1720853-1720872
SACOL1690-R		TTTTCTAACAGGTGCAAAGC	1720962-1720943
SACOL1576-F	ssaA6	AATGATGACCCTGGAAAAGG	1610925-1610944
SACOL1576-R		CAGCCACATGACCATAATGC	1611159-1611140
SACOL1836-F	SACOL1836	TTAAAAAGGAGCGTTGTTGT	1891444-1891463
SACOL1836-R		TTTTTCTTACTACCTAAGGCAAC	1891542-1891520
SACOL2639-F	cysJ	TTGGTACGGTTCGTTATCA	2700003-2700021
SACOL2639-R		CCGGTATATCTTGCTTCATC	2700152-2700132
MM66-3 CGS intergenic mutation sequencing
SACOL1918/1919-F		ATGGACTGGCCGCCTAATA	1974294-1974312
SACOL1918/1919-R		TTTCTTTTGGTTCTCCACCA	1974443-1974424
SACOL2608/2609-F		CGTCTCTGTGTCATTTTCATTTTT	2667142-2667118
SACOL2608/2609-R		TGCAAGGGCTTCTTTTGAAT	2667358-2667339
Primers used to sequence MM66 2-FA selected apt mutations
apt100U-F		ACGTATGGATGTTGAAAAGCAATTATTATA	1721344-1721315
apt100D-R		TAACATCTCATGTTAAGAAAACTTAAACAACTT	1720658-1720626
Primers used for qRT-PCR to confirm transcriptional profiling results
SACOL0660-F	adhA	ATCGAAGTTGCGGAAGATGT	689135-689154
SACOL0660-R		GGCAAAGTGTTTCACGACCT	689252-689233
SACOL1080-F	purM	TCGCAATGTGTGTTAATGAT	1090050-1090069
SACOL1080-R		GCTACATCATATTCGCCTTC	1090257-1090238
SACOL2054-F	sigB	TTTCACCTGAGCAAATTAACCA	2121223-2121244
SACOL2054-R		TCTTCGTGATGTGATTGTCCTT	2121367-2121346
SACOL2182-F	lacF	AGAAGCATTAACAGCAGCTC	2265726-2265745
SACOL2182-R		TGCATCATCGTTACACTGT	2265884-2265866
SACOL0209-F	coa	AGACCGAAATCTATAACGAAA	246419-246439
SACOL0209-R		TTAGGTGCTTGAGGTTCTTC	246639-246620
SACOL1173-F	hly	ATTCTTGGAACCCGGTATAT	1180705-1180724
SACOL1173-R		TTGGATGCTTTTCTATCCAT	1180872-1180851
SACOL2418-F	sbi	ATAGAAGCCAACAAGTTTGG	2477115-2477134
SACOL2418-R		TCTACAAAGCGGTTGTTTTT	2477285-2477304
SACOL2628-F	betB	GTAGACCAAGCGTTAAATGG	2688782-2688801
SACOL2628-R		CAGCATCAAAACCATTACCT	2688935-2688916
a Nucleotide positions based on the published COL genome sequence.
